# Supplementary material for: Comparison of Longitudinal and Cross-Sectional Approaches in Studies on Knowledge, Attitude and Practices Related to Non-Medical Tranquilizer Use
Source: J Clin Med. 2021 Oct 21;10(21):4827. doi: 10.3390/jcm10214827 (PMC8584824; doi:10.3390/jcm10214827)
Supplement: Supplementary file 1 [file jcm-10-04827-s001.zip]

Archive with 1 entries (1 files):
- jcm-1229883-supplementary.pdf
